# Supplementary material for: Consequences of the Last Glacial Period on the Genetic Diversity of Southeast Asians
Source: Genes (Basel). 2022 Feb 21;13(2):384. doi: 10.3390/genes13020384 (PMC8871837; doi:10.3390/genes13020384)
Supplement: Supplementary file 1 [file genes-13-00384-s001.zip]

Archive with 1 entries (1 files):
- genes-1585267-supplementary.pdf
